# Supplementary material for: Bombyx mori Ecdysone Receptor B1 May Inhibit BmNPV Infection by Triggering Apoptosis
Source: Insects. 2023 May 31;14(6):505. doi: 10.3390/insects14060505 (PMC10299522; doi:10.3390/insects14060505)
Supplement: Supplementary file 1 [file insects-14-00505-s001.zip]

Archive with 1 entries (1 files):
- insects-2337332-supplementary.pdf
